# Supplementary material for: Magnetic Properties of a High-Pressure Torsion Deformed Co-Zr Alloy
Source: Nanomaterials (Basel). 2023 Aug 8;13(16):2280. doi: 10.3390/nano13162280 (PMC10458657; doi:10.3390/nano13162280)
Supplement: Supplementary file 1 [file nanomaterials-13-02280-s001.zip]

Archive with 1 entries (1 files):
- nanomaterials-2524263-supplementary.pdf
